# Supplementary material for: Surface water quality impacts from organic versus conventional agricultural systems
Source: J Environ Qual. 2026 Jun 30;55(4):e70208. doi: 10.1002/jeq2.70208 (PMC13316142; doi:10.1002/jeq2.70208)
Supplement: Supplementary file 2 — Supplemental Table S1 contains the literature studies used in this review as referenced by ID number. [file JEQ2-55-0-s004.xlsx]

## Sheet: Table S1
Supplemental Table S1. Literature studies referenced by ID number
Literature Reference ID	Citation
54	Borin, M., C. Giupponi, and F. Morari. 1997. Effects of four cultivation systems for maize on nitrogen leaching .1. Field experiment. European Journal of Agronomy 6:101-112.
56	Buciene, A., S. Antanaitis, A. Masauskiene, and D. Simanskaite. 2007. Nitrogen and phosphorus losses with drainage runoff and field balance as a result of crop management. Communications in Soil Science and Plant Analysis 38:2177-2195.
62	Cessna, A. J., B. G. McConkey, and J. A. Elliott. 2013. Herbicide Transport in Surface Runoff from Conventional and Zero-Tillage Fields. Journal of Environmental Quality 42:782-793.
84	Edgell, J., D. L. Osmond, D. E. Line, G. D. Hoyt, J. M. Grossman, and E. M. Larsen. 2015. Comparison of Surface Water Quality and Yields from Organically and Conventionally Produced Sweet Corn Plots with Conservation and Conventional Tillage. Journal of Environmental Quality 44:1861-1870.
93	Evanylo, G., C. Sherony, J. Spargo, D. Starner, M. Brosius, and K. Haering. 2008. Soil and water environmental effects of fertilizer-, manure-, and compost-based fertility practices in an organic vegetable cropping system. Agriculture Ecosystems & Environment 127:50-58.
111	Hathaway-Jenkins, L. J., R. Sakrabani, B. Pearce, A. P. Whitmore, and R. J. Godwin. 2011. A comparison of soil and water properties in organic and conventional farming systems in England. Soil Use and Management 27:133-142.
125	Klammler, G., and J. Fank. 2014. Determining water and nitrogen balances for beneficial management practices using lysimeters at Wagna test site (Austria). Science of the Total Environment 499:448-462.
130	Korsaeth, A. and R. Eltun. 2000. Nitrogen mass balances in conventional, integrated and ecological cropping systems and the relationship between balance calculations and nitrogen runoff in an 8-year field experiment in Norway. Agriculture Ecosystems & Environment 79:199-214.
131	Kuhn, N. J., E. K. Armstrong, A. C. Ling, K. L. Connolly, and G. Heckrath. 2012. Interrill erosion of carbon and phosphorus from conventionally and organically farmed Devon silt soils. Catena 91:94-103.
138	Larsen, E., J. Grossman, J. Edgell, G. Hoyt, D. Osmond, and S. Hu. 2014. Soil biological properties, soil losses and corn yield in long-term organic and conventional farming systems. Soil & Tillage Research 139:37-45.
166	Morari, F., E. Lugato, R. Polese, A. Berti, and L. Giardini. 2012. Nitrate concentrations in groundwater under contrasting agricultural management practices in the low plains of Italy. Agriculture Ecosystems & Environment 147:47-56.
170	Morvan, X., L. Verbeke, S. Laratte, and A. R. Schneider. 2018. Impact of recent conversion to organic farming on physical properties and their consequences on runoff, erosion and crusting in a silty soil. Catena 165:398-407.
183	Pimentel, D., P. Hepperly, J. Hanson, D. Douds, and R. Seidel. 2005. Environmental, energetic, and economic comparisons of organic and conventional farming systems. Bioscience 55:573-582.
202	Sileika, A. S., and S. Guzys. 2003. Drainage runoff and migration of mineral elements in organic and conventional cropping systems. Agronomie 23:633-641.
438	Wittwer, R. A., S. F. Bender, K. Hartman, S. Hydbom, R. A. A. Lima, V. Loaiza, . . . M. G. A. van der Heijden. 2021. Organic and conservation agriculture promote ecosystem multifunctionality. Science Advances 7:eabg6995.
446	Zuazo, V. H. D., B. C. Rodriguez, I. F. Garcia-Tejero, B. G. Ruiz, and S. C. Tavira. 2020. Benefits of organic olive rainfed systems to control soil erosion and runoff and improve soil health restoration. Agronomy for Sustainable Development 40:41.
E2	Biro, B., G. Varga, W. Hartl, and T. Nemeth. 2005. Soil quality and nitrate percolation as affected by the horticultural and arable field conditions of organic and conventional agriculture. Acta Agriculturae Scandinavica Section B-Soil and Plant Science 55:111-119.
E5	Loges, R., M. Kelm, and F. Taube. 2008. Nitrate leaching and energy efficiency of stockless arable systems compared with mixed farming and a non-organic system on fertile soils in Northern Germany. Cultivating the Future Based on Science: 2nd Conference of the International Society of Organic Agriculture 16th IFOAM Organic World Congress.
E7	Hansen, B., E. S. Kristensen, R. Grant, H. Høgh-Jensen, S. E. Simmelsgaard, and J.E. Olesen. 2000. Nitrogen leaching from conventional versus organic farming systems- a systems modelling approach. European J. Agron, 13:65-82.
E10	Cambardella, C. A., K. Delate, and D. B. Jaynes. 2015. Water Quality in Organic Systems. Sustainable Agriculture Research 4:60-69.
E13	Siegrist, S., D. Schaub, L. Pfiffner, and P. Mader. 1998. Does organic agriculture reduce soil erodibility? The results of a long-term field study on loess in Switzerland. Agriculture, Ecosystems & Environment 69:253-264.
E17	Campanelli, G. and S. Canali. 2012. Crop production and environmental effects in conventional and organic vegetable farming systems: The case of a long-term experiment in Mediterranean conditions (Central Italy). Journal of Sustainable Agriculture 36: 599-619.
E18	Weilgart Patten, A. G. 1982. Comparison of nitrogen and phosphorus flows on an organic and conventional farm. Washington State University, Pullman. Reported in Reganold, J.P. 1988 Comparison of soil properties as influenced by organic and conventional farming systems. American Journal of Alternative Agriculture 3: 144-155.
E20	Kramer, S. B., J. P. Reganold, J. D. Glover, B.J.M. Bohannan, and H. A. Mooney. 2006. Reduced nitrate leaching and enhanced denitrifier activity and efficiency in organically fertilized soils. PNAS 103: 4522–4527.
E21	Küstermann, B., O. Christen, and K-J. Hülsbergen. 2010. Modelling nitrogen cycles of farming systems as basis of site- and farm-specific nitrogen management. Agriculture, Ecosystems & Environment 135: 70–80.
E22	Torstensson, G., H. Aronsson, and L. Bergstrom. 2006. Nutrient use efficiencies and leaching of organic and conventional cropping systems in Sweden. Agronomy Journal 98:603-615.
E23	Haas, G., M. Berg, and U. Köpke. 2002. Nitrate leaching: comparing conventional, integrated and organic agricultural production systems, in Steenvoorden, Joop; Claessen, Frans and Willems, Jaap (ed.), Agricultural Effects on Ground and Surface Waters: Research at the Edge of Science and Society, International Association of Hydrological Sciences, IAHS Publ. 273, , Oxfordshire, UK.
E24	Eltun, R. 1995. Comparisons of nitrogen leaching in ecological and conventional cropping systems. Biological Agriculture & Horticulture 11:103-14.
E25	Ekholm, P., E. Turtola, J. Gronroos, P. Seuri, and K. Ylivainio. 2005. Phosphorus loss from different farming systems estimated from soil surface phosphorus balance. Agriculture Ecosystems & Environment 110:266-278.
E28	Knudsen, M. T., I. B. S. Kristensen, J. Berntsen, B. M. Petersen, and E. S. Kristensen. 2006. Estimated N leaching losses for organic and conventional farming in Denmark. Journal of Agricultural Science 144:135-49.
E31	Kristensen, S. P., J. Mathiasen, J. Lassen, H. B. Madsen, and A. Reenberg. 1994. A comparison of the leachable inorganic nitrogen-content in organic and conventional farming systems. Acta Agriculturae Scandinavica Section B-Soil and Plant Science 44:19-27.
E32	Ostergaard, H. S., B. Stougaard, and C. Jensen. 1995. Nitrate Leaching Depending on Cropping Systems. Biological Agriculture & Horticulture 11:173-9.
E33	Pacini, C., A. Wossink, G. Giesen, C. Vazzana, and R. Huirne. 2003. Evaluation of sustainability of organic, integrated and conventional farming systems: a farm and field-scale analysis. Agriculture Ecosystems & Environment 95:273-88.
E36	Zeiger, M. and N. Fohrer. 2009. Impact of organic farming systems on runo! formation processes – a longterm sequential rainfall experiment. Soil and Tillage Research 102:45-54.
E37	Eltun, R., A. Korsaeth, and O. Nordheim. 2002. A comparison of environmental, soil fertility, yield, and economical effects in six cropping systems based on an 8-year experiment in Norway. Agriculture, Ecosystems & Environment 90:155-168.
E38	Korsaeth, A., Eltun, R., 2008. Synthesis of the Apelsvoll cropping system experiment in Norway – nutrient balances, use efficiencies and leaching. in: Kirchmann, Holger, Bergström, Lars (Eds.), Organic Crop Protection – Ambitions and Limitations. Springer Science+Buisness, Media BV, Soringercom, pp. 117–141.
E40	Pimentel, D., P. Hepperly, J. Hanson, R. Seidel, and D. Douds. 2005. Organic and conventional farming systems: Environmental and Economic Issues. Report 05-1
