# Supplementary material for: Surface water quality impacts from organic versus conventional agricultural systems
Source: J Environ Qual. 2026 Jun 30;55(4):e70208. doi: 10.1002/jeq2.70208 (PMC13316142; doi:10.1002/jeq2.70208)
Supplement: Supplementary file 3 — Supplemental Table S2 provides the characteristics of the field studies included in this review. [file JEQ2-55-0-s002.xlsx]

## Sheet: Supp. Table S2
Supplemental Table S2. Characteristics of studies included in the analysis and referenced by ID number*
Literature Reference ID	Study Location	Soil type/texture	Years Data Collected	Year Started Organic	Years in Organic (maximum)	Year Started Conventional	Years in Conventional (maximum)	Crops	Crop Rotation		Weed Control Method(s)		Approach to organic residues ("crop stalks")	Irrigation	Field Slope	Annual Precipitation (Average)	n		Organic Managements									Conventional Managements								Organic Fields Soil			Conventional Fields Soil			Methods Notes
									Organic	Conventional	Organic	Conventional						Composted vegetables	Composted animal manure	Animal manure	Pesticide	K2O	Calcium nitrate	Legumes	Green manure	Catch/Cover Crop	No-Till	Manure	Inorganic fertilizer	Atmospheric Deposition	Pesticide	Lime	Calcium nitrate	Cover crop	Till/No-till	Soil N	Soil P	Soil Organic Matter	Soil N	Soil P	Soil Organic Matter
54	Italy (Venetian Plain) Vallevecchia Farm	Calcaric Cambisol	1989-1993	1989	4		7	grain/vegetable	flint maize, sugarbeet, wheat, rye-tomato, alfalfax3	maize, wheat, sugarbeet, rye-maize, alfalfa x3					3.3% avgerage	950 mm	2			N input 91 kg/h average annual, 100kg/ha for water study			50 kg/ha					200 kg/ha	111 kg/ha annual average; urea 60 kg/ha twice									0.0171			0.0171	Had 4 treatments (3 conventional, 1 organic), but here comparing both low inputs (C conv and D org), measured leachate every week for 2 years on maize (after rye for conventional and lucerne for organic) and runoff after every rainfall; manure base dress, urea and calcium nitrate top dress
56	Lithuania, Dotnuva Experimental Site	Endocalcari-Endohypogleyic Cambisols. sandy loam , light loam	1995-1999, 2001-2003		4 or 8			grain	winter wheat, potato, spring barley, ley: 40% clover, 40% alfalfa, 20% timothy	winter wheat, potato, spring barley, ley: in conventional: 75% fetusca and rye, 25% clover, conventional integrated ley: 75% clover, 25% timothy						700-559 mm	4		35 t/ha in organic field #2						3 t/ha winter oilseed rape mass in organic field # 1 (plowed before planting winter wheat and green manure also plowed in before spring planting)		maybe in organic #1 system									Total N green manure 0.17-0.19%, compost 0.19-0.21%; Inorganic N green manure 48-68 kg/ha, compost 54-70 kg/ha	P2O5 green manure 117-142 mg/kg, compost 151 mg/kg	Humus green manure 3.2-2.8%, compost 3.4%	Total N conventional 0.16-0.17%, integrated 0.17-0.18%; Inorganic N conventional 48-68 kg/ha, integrated 49-73 kg/ha	P2O5 conventional 117-169 mg/kg, integrated 108-197 mg/kg	Humus conventional 2.8-2.7%, integrated 2.6-2.8%	COV and INT are high-input conventional systems, ORG1 and ORG2 are organic low-input systems
62	Canada, Saskatchewan, Prairie Semi-Arid Research Centre	Swinton loam, Orthic Brown Chernozem	1995-2000	1993	7	1988	12	wheat or fallow (alternating years)	spring wheat, legume green manure crop	spring wheat, fallow	legume green manure	tillage (3-5x per year) and/or herbicides: gplyphosate, dicamba, trifluralin, triallate, triasulfuron, clopyralid, thifensulfuron, tribenuron, 2,4-D, bromoxynil, MCPA	left standing	rainfed	1-4%	18.2 - 56.9 mm snow water equivalent	1								legume green manure crop										both treatments							Organic vs conventional till vs conventional no till, monitored 7 herbicides in snowmelt runoff for mass loss
84/138	USA, North Carolina, Mountain Horticultural Crops Research Station	Delanco silt loam, fine sandy loam Acrisol	2011-2012	1994	18	1994	18	sweet corn (Zea mays L. vars saccharata)			disking	herbicide (disking used in Till Conventional to kill cover crop)			2-5%	1316 mm	4		202 kg N/ha (poultry litter/cover crop mix)		"Entrust"					winter wheat/crimson clover mix	mowed weeds between rows, till treatment rototilled between rows		ammonium nitrate: 112 kg N/ha broadcast at pre-plant and 90 kg/N ha at 30 d post-planting		"Warrior", "Bicep II Magnum"			winter wheat	disking used in till to kill cover crop, and glyphosate used in no-till	Total N 0.9-1.7 g/kg	Melich-3 P 72-74 mg/kg tilled, 103-122 mg/kg no-till	Total C 9.33-14.34 g/kg	Total N 0.7-1.3 g/kg	Melich-3 P 38-50 mg/kg tilled, 86-96 mg/kg no-till	Total C 6.80-10.83 g/kg	Conventional tillage (chisel plow and disk) with conventional production (CT/Conven), conservation no-till with conventional production (NT/Conven), conventional tillage with organic production (CT/Org), and conservation no-till with organic production (NT/Org) .
93	USA, Virginia, Piedmont Agricultural Research and Education Center	silty, clay loam	2000-2002		at least 2			vegetables	pumpkin, sweet corn, bell pepper		roto tiller, barley mulch straw, potassium bicarbonate(fungicide), mineral oil and parasitic wasps,	roto tiller, barley mulch straw, potassium bicarbonate(fungicide), mineral oil and parasitic wasps,		trickle, when needed	7-10%	64-115 mm seasonal range	4		composted poultry litter	poultry litter						winter rye, disked			NPK					winter rye, disked		Total N compost 1.2-2.1 g N/kg, poultry litter 1.2-1.5 g N/kg	Extractable P compost 52 mg/kg, poultry litter 29 mg/kg	Soil Organic Carbon Compost 13.8-23.2 g C/kg, Poultry litter 13.7-15.3 g C/kg	Total N 1.3-1.6 g N/kg	Extractable P 26 mg/kg	Soil Organic Carbon 13.8-17.6 g C/kg	See Table 1. treatments of fertilizers (compost, manure, inorganic) or of rate of application of compost +/- fertilizer
111	England (central and southern)	variable, includes silty, clay, medium and coarse	March-Apr 2007	variable	1 to 58			grassland and arable	grass and winter wheat	grass and winter wheat	mixed	herbicides			variable	variable	16																					Soil Organic Content 40.95 g/kg			Soil Organic Content 38.72 g/kg	Used 16 pairs of organic and conventional sites. Measued nutrient, pesticide and herbicide in soil water, infiltration rates. Centrifuged soil for soil water samples.
125	Austria, Wagna, agricultural test site	Clayey-sandy Cambisol, clay and sand is about 15% and 52%, respectively. Humus content ranges between 1.3% and 2.2%	2005-2011	2004	1 to 8			grain/vegetable	oil pumpkin, clover, maize, triticale, oil pumpkin, maize, triticale	oil pumpkin, maize 2x, winter barley, pumpkin, maize, triticale	tillage	pesticides				943 mm	1							only N source		clover and alfalfa		13 kg slurry/ha/yr - meant to not exceed crop uptake	100 kg NH4NO3/ha/yr ) Table 1 - meant to not exceed crop uptake		not specified which	26% of fertilizer		rye	conventional till							Low N input vs organic. Starting with different soil characteristics in treatments. Lysimeter installation.
130/E37/E38 (see E24)	Norway, Kapp (central South-East) Apelsvoll Research Station	morainic loamy sand and silty sand soils, 60g/kg organic matter in topsoils	1990-1997	1989	2 to 8		2 to 8	grain/potato	8-yr but with 8 plots: barley, clover, wheat, potatoes, barley clover, wheat, oats	8yr but with 8 plots: barley wheat, oats, barley, potatoes, wheat, oats, barley	mechanical	pesticides		when needed	2-8% toward NE	600 mm	2			cattle slurry 0.4 big animal unts/yr at 2.47g/kg with 58% NH4-N							spring ploughing		yes		yes				spring ploughing (also autumn in 1990-1994), spring harrowing for the reduced pesticide treatment	Total N 2.3-2.6 g/kg	Plant available P 41-64 mg/kg		Total N conventional 2.0-2.8 g/kg integrated 2.2-2.5 g/kg	Plant available P conventional 64.3-84.0 g/kg integrated 68.5-73.2 g/kg		Rotation of 8 plants with 8 plots so plants present each year. 3 arable farming systems: conventional, integrated (reduced tilling - harrow instead of plow and reduced pesticide), organic slurry
131	England, Devon	Luvisol, silty loam	2006	2001	5	1986	20	grain	pea barley and spring oat	maize-wheat			maize stubble left in conv				1									none	March ploughing								ploughed after wheat harvest		Phosphorus content 799.2-1808.6 mg/kg	Organic C 3.4%		Phosphorus content 1261.8-3259.6 mg/kg	Organic C 2.6%	Transported soils inside and used rainfall simulator. Collected water and sediment discharge. Looked at interrill erosion so runoff is what ends up in rill channels - fate undetermined. Farm treatment inputs unclear
166	Italy, Northeastern Veneto Region	fine loamy over sandy and coarse-loamy over sandy in conventional/integrated, fine loamy over sandy and coarse-silty in organic fields	2004-2006		at least 2			grain	maize, wheat, soy maize	soy, wheat, maize		herbicides (conventional and integrated)		rainfed	<2%	700-800 mm	2			for maize, poultry at 36 kgN/ha or farmyard manure at 240kg N.ha									NH4NO3 for corn: 240 or 190 kg N/ha conventiona and integrated. Urea: 46 kg N/ha for wheat, ~120 kg N/ha for corn							Total N 0.10-0.11%		Organic C 1.1-1.2%	Total N conventional 0.09-0.10% integrated 0.08-0.09%		Organic C conventional 1.2-1.3% integrated 0.9-1.0%	Organic, integrated, and conventional fields. Used lysimeters. Measured N in and out of root zone and surface runoff collected.
170	France, Brie, Orgeval Experimental Catchment	luvic Cambisol	2011-2012	2009	4			grain/vegetable	triticale, mustard, bean	wheat, mustard and oats, sugar beet	mechanica (harrowing)	herbicide	conventional tilled under, organic harvested most (mustard)		1-2 degrees	696 mm	2									yes			185 kg N/ha					yes (tilled under)				Organic C 13.3 SD 3.2 g/kg			Organic C 10.2 SD 2.8 g/kg	Recently converted to organic. 3x rainfall simulation studies at 10, 25, 40, 50, 60 mm/hr intensities in June 2012
183/E40	USA, Kutztown, Pennsylvania, Rodale Institute Farming Systems Trial	Comly silt loam	1981-2002	1981	21			grain	corn, soy, corn silage, wheat, clover/alfalfa hay - different for legume-based treatment	corn, corn, soy, corn, soy	cultivation, crop rotations, relay cropping		left on surface			1105 mm	8		5.6 t aged cattle manure/ha. Total 40kg N/yr					clover, alfalfa	hairy vetch (total 49 kg N/yr from legume-based treatment)						atrazine, pendimethalin, metolachlor, metribuzin			rye cover crop before corn and soy		Total N manure 0.35% legume 0.33%		Carbon manure 2.5% legume 2.4%	Total N 0.31%		Carbon 2.0%	3 treatments conventional, animal manure and legume organic, legume only organic. Lysimeters installed 36 cm below surface.
202	Lithuania, Minija-Skinija basin	Dystri-Endohypogleyic Cambisols and Bathihypogleyi-Albic Luvisols, sandy loam	1995-1998					grain/beet	winter wheat, fodder beet, spring barley/grass, clover/timothy	same as organic		pesticides					4			60 t/ha			limed			spring barley		60 t/ha	NPK varies. enough to get 40-50% higher yields			2 of 3 conventional treatments		spring barley		Total N 0.12%	Mobile P2O5 103 mg/kg	Organic C 1.11%	Total N 0.11%	Mobile P2O5 131.5 mg/kg mg/kg	Organic C 1.33%	Checked drainage water of 2 organic and 3 conventional fields.
438	Switzerland, Agroscope Research Station, FArming System and Tillage Experiment (FAST)	loamy Cambisol	2013 and 2017	2009 and 2010	4 and 8	2009 and 2010	4 and 8	grain	winter wheat, maize, field bean, winter wheat, 2yr grass-clover ley	winter wheat, maize, field bean, winter wheat, 2yr grass-clover ley	mechanical (hoeing maize, beans. harrowing, wheat)	herbicide (Glyphosate, post-emergence and seed coating wheat and maize)	left cover crops, maize, field bean residue	did not specify	0.06	1054 mm	4			cattle slurry (~1.4 LU/ha, yearly as 121 TN (51 as NH4-N), 46 P2O5, 256 K2O, 29 Mg kg/ha	none			200 kg/ha	yes	legume, nonlegume, mixture, and green fallow control	till (mouldboard plough 20 cm depth, rotary harrow) and no-till (disc, rotary harrow <10cm depth)		92 N, 67 P2O5, 135 K2O, 17 Mg kg /ha as yearly input		Trichogramma wasps (maize), insecticide (bean)			legume, nonlegume, mixture, and green fallow control	till (mouldboard plough 20 cm depth, rotary harrow) and no-till	Total N intensive till 0.17%, reduced till 0.18%	Available P intensive till 0.856 mg/kg, reduced till 0.986 mg/kg	Organic C intensive till 1.38%, reduced till 1.44%	Total N intensive till 0.17%, no-till 0.17%	Available P intensive till 1.175 mg/kg, no-till 1.328 mg/kg	Organic C intensive till 1.39%, no-till 1.39%	Rainfall simulator on 4 year and 8 year old experiments: 60 mm/hr event for 30 min on microscale runoff plots 0.4x0.4m. Kinetic energy 475 J/m2/hr. Runoff and sediment collected in 2 L bottles. N leaching from 4 year old soil cores: NO3, NH4 measured in leachate after water added to soil cores. Lifecycle assessment of aquatic eutrophication potential (kg N and P) and aquatic ecotoxicity potential…
446	Spain, Lanjaron, Granada	xerorthent loamy soil	2015-2018	2014?	1 to 5		65	olive (Olea europaea cv Picual)	olives	same as organic	mechanical	pre-emergence herbicide Oxifluorfen and herbicide glyphosphate		rainfed	0.2	490 mm	2												conservation and conventional, 15-15-15 NPK 453.2 kg/ha; integrated, 15-15-15 NPK 226.6 kg/ha. Urea: conservation and conventional, 301.5 kg/ha/yr; integrated, 150.8kg/ha/yr		pre-emergence herbicide Oxifluorfen and herbicide glyphosphate			spontaneous vegetation, legume sowed, or no plant cover	conservation minimum tillage, integrated no-till, conventional mouldboard tillage 25 cm depth	Total N 0.835 g/kg	Extractable P 5.9 mg/kg	Organic C 11.2 g/kg	Total N conservation 0.675 g/kg, integrated 0.75 g/kg, conventional 0.48 g/kg	Extractable P conservation 6.1 mg/kg, integrated 6.85 mg/kg, conventional 7.2 mg/kg	Organic C conservation 8.65 g/kg, integrated 11.1 g/kg, conventional 7.2 g/kg	Interrill erosion plots with galvanized enclosure, drawer collector and sediment and runoff collectors. Recorded rainfall every 2 min. Soil erosion and runoff collected and measured afer each rainfall event.
E2	Hungary, Galgaheviz, First Hungarian Biofarm	slighly humous sandy soil	1997-1998		2			pumpkin-potato in fields, peas/tomato in horticulture plots			hoeing	hoeing, pesticides				500-600 mm				18 or 24 t/ha pig manure	Hungavit 5 l/ha, biokal 12 l/ha, Novodor								NPK (15:1:15) 200 kg/ha fields, 400 kg/ha plots		Stomp (4 l/ha), Buvatox (3.5 kg/ha)					Nitrate 4.0 mg/kg	P2O5 99.9 mg/kg	Organic matter 0.5%	Nitrate 3.85 mg/kg	P2O5 93.7 mg/kg	Organic matter 0.5%	Lysimeters at 150 cm depth. Used both horticulture plots and arable fields.
E5	Germany, Northern, Lindhof Farm	Luvisol Cambisol	1999-2002	1994	5			grain	grass/clover, oats, grain legume, winter wheat/potato	oilseed rape, winter wheat, sugar beet, winter wheat			kept in one treatment			774 mm	4			application to non-legumes				30-50%, 88.5 kg N /ha for all-arable, 137.2 kg N/ha for mixed farm	grass/clover				186 kg N/ha							Total N 0.10%		Organic C 1.04%	Total N 0.10%		Organic C 1.04%	Lysimeters measured weekly during winters. N-fixation and water balance model used.
E7	Denmark, Agricultural Catchment Monitoring programme	loamy, sandy	1996					grain	loamy(barley+grass/clover, grass/clover, wheat +catch crop, barley + catchcrop, oats), sandy(barley with grass/clover, grass/clover, oats + catchcrop, rye +catchcrop, barley	wheat, barley, root crops, egumes, oil-seed rape, grass							1			47 kg N /ha/yr loam, 43 kg N/ha/yr sand				69 kg N /ha/yr loam, 61 kg N/ha/yr sand				4 kg N /ha/yr loam, 96 kg N/ha/yr sand	120 kg N/ha/yr loam, 85 kg N/ha/yr sand	22 kg N /ha/yr loam, 31 kg N/ha/yr sand												Modeling. Varied choice of crop rotation/covercrops, type, timing, amount of N fertilization, type and timing of cultivation.
E10	USA, Iowa, ISU Agronomy Research Farm	Clarion, Canisteo, and Webster, fine-loamy mixed mesic	2012-2014	2011	3	2011	3	grain	corn-soybean-oat/alfalfa-alfalfa	corn-soybean	rotary hoeing, row cultivation	herbicide				974 mm			171 kg N/ha for corn, 57 kg N/ha for oats					yes	yes				urea ammonium nitrate 171 kg N/ha; phosphorus and K fertilizer applied in fall		yes				chisel plowing							Randomized block design with five replicate 30.5 x 30.5 m field plots. Subsurface drainage lines installed under each plot to collect water samples.
E13	Switzerland, Therwil, DOK-trial	Chromic Luvizol, silt loam	1992-1993	1978	14			grain/vegetable	potato, winter wheat, beet root, winter wheat, barley, 2 years grass-clover	same as organic	mechanical (plants) and pesticides	pesticides and mechanical			0.05	872 mm	4		1.4 livestock units/ha/yr (composted for bio-dynamic, rotted for organic)		copper oxychloride 0.05% 600 L/ha on organic, plant extracts and Bt							1.4 livestock units/ha/yr	one treatment only mineral.; conventional treatment mineral + manure		yes and used plant growth regulant chlormequat chloride					Total N organic 0.18%, biodynamic 0.20%		Organic C organic 1.42%, biodynamic 1.72%	Total N 0.18%		Organic C 1.33%	In lab used rainfall simulation, percolation measures. In field used particle detachment for splash erosion. 4 field treatments: biodynamic, organic, conventional (mineral + manure), mineral only.
E17	Italy, Monsampolo del Tronto, Monsampolo Organic Vegetable Field Experiment	Typic Calcixerepts, fine-loamy mixed thermic	2008-2009	2001	7 to 8			vegetable	tomato, melon, fennel, lettuce, cauliflower, bean	tomato, melon, fennel, lettuce, cauliflower, bean	mechanical green manure, plastic film, false seed bed	herbicides, plastic film		drip/sprinkler		Most in winter months. 600 mm?	4		not specified which organic material. For rotation, total N 810kg/ha, total P 164 kg/P, total K, 161 kg/ha						hairy vetch, barley, radish				not specified which; for rotation, total N 905 kg/ha, total P 276 kg/ha, total K 811 kg/ha							Total N 1.097 g/kg		Organic C 9.3 g/kg	Total N 0.893 g/kg		Organic C 6.8 g/kg	Measured nitrate via lysimeters at 0.3, 0.6, and 0.9 m depths. Spring-summer 2008 and autumn winter 2008.
E18	USA, Washington, Palouse Region	Naff silt loam overlying silty clay loam	1981	1909 (spot sprayed pesticides)	34	1948		grain	winter wheat, spring pea, Austrian winter pea	winter wheat for one and winter wheat, Septoe barley and spring pea for the other farm	spot sprayed pesticides	pesticides			5-8%, average 6.5%		2								Austrian winter pea		less tillage than conventional when growing wheat		NPS; 96 N kg/ha, 34 P kg/ha, 16 S kg/ha							Total N 1.179 g/kg	Total P 598 mg/kg, Extractable P 8.9 mg/kg	Organic matter 2.5%	Total N 1.066 g/kg	Total P 600 mg/kg, Extractable P 6.6 mg/kg	Organic matter 2.0%	Alutin method for rill erosion when both farms in winter wheat. Spring 1981 and summer 1985, USLE water erosion.
E20	USA, Washington, Yakima Valley	Haplic Cambisol, coarse-loamy, mixed, mesic Xerifluventic Haplocambid		1994	9	1994	9	apples	NA	NA	bark mulch, landscape fabric, surface weed cultivator	herbicides		sprinkler		200 mm	3	alfalfa meal, 67.3, 44.9 kg N/ha	chicken, 67.3, 44.9 kg N/ha									chicken manure, 33, 22 kg N/ha (and half CaNO3)			glyphosate		67.3, 44.9 kg N/ha			Total N 1.955 g/kg		Organic matter 3.40%	Total N integrated 1.755 g/kg, conventional 1.242 g/kg		Organic matter integrated 3.10%, conventional 2.23%	4 treatments: 2 organic (manure or alfalfa meal), 2 conventional (inorganic or inorganic + manure). Used resin bags at 100 cm depth. Applied same amount and time of N to all treatments.
E21	Germany, Southern, Scheyern Experimental Farm	Cambisols, Eutrochrepts, loamy	1999-2002	1992				grain/potato	grass-clover-alfalfa, potato, winter wheat, sunflower, gra-clov-alfaf, winter wheat, rye	potato, winter wheat, corn, winter wheat	mechanical	intensive pesticide				833 mm				43 kgN/ha farmyard manure, 48 kg N/ha slurry				83 kg N/ha for N2 fixation from crop rotation		mustard, grass-clover-alfalfa			145 kg N/ha/yr					mustard	conservation tillage							Applied the model REPRO software (REPROduction of soil fertility) with experimental farm data to verify the model.
E22	Sweden, Southern	Fluventic Haplumbrept sandy loam	1997-2002	1992	5 to 10	1982	150	grain/potato	organic NoManure: oat, green manure, wheat, oat, green manure, potato. orgMan: barley, forage x2, oat, pea/barley, potato.	Conventional: barley, oat, wheat ,barley, oat, potato. Conventional cover crops: same as Conventional but with cover crops		pesticides		sprinkler		773 mm	6			29 -86 kgNH4-N/ha, 9-19 kg P/ha, 46-112 kg K/ha		25 kg K/ha as K2CO3 (50 kg with potatoes, none with some years)			legume treatment: red clover, rye grass, alfalfa mix	red clover alfalfa in manure treatment. Rye with potato			NH4NO3, CaH2PO4, KCl; 97 kg N/ha, 24 kg P/ha, 85 kg K/ha		glyphosate			CCC treatment: ryegrass, winter rye		Inorganic N green manure 25-133 kg/ha, animal manure 17-134 kg/ha			Inorganic N conventional 16-75 kg/ha, with cover crops 12-72 kg/ha			2 organic treatments: animal manure and legume. 2 conventional treatments: with and without cover crops. Tile drainage systems in plots.
E23	Germany, Lower Rhine Valley	loamy sand vs clayey loam	1996, 1997	1993	3 to 4		>5	grain/vegetable	loamy(potatoes, winter wye, peas, spring wheat, winter rye, grass/red clover), clayey loam (sugar beets, winter wheat, faba beans, spring wheat, winter rye, grass/red clover)	loamy sand( (potatoes, winter rye, winter barley), clayey loam (sugar beets, winter wheat, winter barley)	mechanical	pesticide		rainfed		767 mm	3							yes	yes				fixed amount of mineral N fertilizer each year; for integrated system, N fertilizer based on soil nitrate		yes				tilled	Nitrate-N 2-48 kg/ha			Nitrate-N conventional 3-46 kg/ha, integrated 3-46 kg/ha			Soil water sampling using porous suction cups (3 per layer in 5, 105, 135 cm depth per plot). Tensiomenter and weather stations let quantify amount of leached water.
E24 (see 130/E37/E38)	Norway, Kapp (central South-East) Apelsvoll Research Station	morainic loamy sand and silty sand soils, 60g/kg organic matter in topsoils	1990-1993	1989	1 to 5		1 to 5	grain/potato	barley with clover grass, clover grass, wheat/white clover w ryegrass, potato, barley/clover grass, clovergrass/winter wheat, winter wheat/white clover and ryegrass, oats/white clover and ryegrass	potato/winter wheat, winter wheat, oats, barley, potato, wheat, oats, barley	mechanical (weeding, ridging, harrowing)	pesticides		when needed	2-8% toward NE	600 mm	2			10-20 t/ha manure							spring ploughing, once autumn ploughing		110-130 kg N/ha for all crops		yes				autumn ploughing	Inorganic N 27-65 kg/ha			Inorganic N 24-179 kg/ha			2 systems with arable farming, both tilled. Drains underneath, to measure surface runoff and drainage. Focus on N runoff and runoff for total soil loss, P, K, Ca, Mg, sulphate, pesticides although only N data reported here.
E25	Finland, Jokioinen and Toholampi Experimental Fields	silty or heavy clay; fine sand	1980-2002		22, simulated for 10		22, simulation 10 years	grains	grains	grains				rainfed	2%, 0.5%					5 kg P/ha/yr					yes	1	tilled, ploughed to 25cm depth		13 kg P/ha/yr						tilled, plouging to 25 cm depth		Extractable P 5.1-7.5 mg/L	Organic C 4.8-5.3%		Extractable P 5.1-7.5 mg/L	Organic C 4.8-5.3%	Simulation study of P loss using input data from two farms.
E28	Denmark	sandy soil, loamy sand, sandy loam	1999	NA	10		10	grains	spring barley, field peas, rye, spring wheat + catch crop, spring barley, spring barley + catch crop, grass/clover & silage, grass/clover & set-aside, spring wheat + catch crop, spring barley/field peas& silage+catch crop	spring barley, winter barley, winter oilseed rape, winter wheat, winter wheat, spring barley+catch crop, spring barley, spring barley, winter wheat, rye									83 kg N/ha on Year 1, 4, 6	pig slurry 43-85 kg N/ha/yr on Yr 3, 5, 9, 10				field peas and clover planted some years	Incorporation of straw some years	catch crop planted Yr 4, 6, 9, 10 (ryegrass or grass/clover)		80-115 kg N/ha pig slurry	38-169 kg N/ha					ryegrass in years 5,6,7,10		Field N balance (kg N/ha/yr): basic 61, + catch crop 60, + straw 73, + straw & catch crop 75, 0.5 fertilizer 46, 0 fertilizer 31, 0.10 grass/clover 52			Field N balance (kg N/ha/yr): basic 40, + catch crop 38, +straw 67			Simulation study of N leaching and other N budgets using FASSET model run for 10 crop rotation entry points. Model restarted 15 times with different starting years. Model started in each of the 10 different crop rotation entry points.
E31/E32	Denmark	sandy soil, loamy soil	1986-1993					potatoes, vegetables, clover, barley, oats, grass, alfalfa, winter wheat, spring wheat, peas, rye, cabbage, onions												Some fields had, some did not									yes, but not specified, variable							Nitrate-N 36-49 kg/ha			Nitrate-N 22-44 kg/ha			DAISY nitrogen model used to model nitrate leaching. Used 26 "ecological" farms and only modeled those for leaching. Nitrate in soil water was measured for the ecological farms and 1216 conventional farms.
E33	Italy, Tuscany, Le Rene Farm	Haplic Cambisol: clay, silt loam, clay loam	1998-1999					grains	sunflower, hard wheat, sweet vetch, hard wheat	hard wheat, sugar beet				rainfed	"flat"	950 mm																										Among other farms, used one in Le Rene that was split with conventional and organic plots. Ran GLEAMS model for nutrient and erosion indicators. Ran EPRIP (environmental potential risk indicator for pesticides).
E36	Germany, Schleswig-Holstein	Luvisol, loamy sand	2005	1997, 2004	9, 2		>9				mechanical (ploughing, disk harrowing)	herbicide	removed in conventional		6% in tests		1									intercrop between vegetation periods	tilled, ploughed and disk harrowing		yes			yes			tilled, ploughing, secondary tillage							The rainfall experiment was conducted at 7-day intervals (10 times) with an intensity of 15 mm precipitation per hour for 1-h duration.
* Empty cells indicate data were not found and "yes" indicates the treatment occurred, but specific details (e.g., formulas and application rates) were not found.
