# Supplementary material for: Surface water quality impacts from organic versus conventional agricultural systems
Source: J Environ Qual. 2026 Jun 30;55(4):e70208. doi: 10.1002/jeq2.70208 (PMC13316142; doi:10.1002/jeq2.70208)
Supplement: Supplementary file 4 — Supplemental Table S3 provides the ranges, means, and medians of conventional and organic agriculture treatment values. [file JEQ2-55-0-s003.xlsx]

## Sheet: Sheet1
Supplemental Table S3. Ranges, means, and medians of conventional and organic agriculture treatment values (n = number of experiments measuring that parameter for each measurement unit and each agricultural practice)
			Conventional Treatment					Organic Treatment					Literature Reference IDs
	Variable	Unit	n	Maximum	Minimum	Mean	Median	n	Maximum	Minimum	Mean	Median
Nitrogen	N, Leached	kg/ha/yr	9	61	3	26.2	25.8	13	38	3	26.8	31	125, 166, E2, E7, E28, E33
	N, Leaching potential	kg N	2	24.3	11.9	18.1	-	2	19.8	13.1	16.45	-	438
	NO3-N, Leached	kg N/ha/yr	11	46	2.94	22.09	23.6	10	21.2	2.85	13.41	14.5	54, 130/E37/E38, 183/E40, E2, E5, E10, E21, E24
	NO3-N, Leached	kg/yr	1	20.8	-	20.8	-	1	18.5	-	18.5	-	202
	NO3-N, Leached	leached at 135 cm depth (kg/ha)	2	77	77	77	-	1	35	-	35	-	E23
	NO3-N, Leached	mg/L, lysimeter	1	3.87	-	3.87	-	2	4.79	4.47	4.63	-	93
	NO3-N, Leached	mg/L, lysimeter, 30cm	1	126	-	126	-	1	133	-	133	-	E17
	NO3-N, Leached	mg/L, lysimeter, 60 cm	1	161	-	161	-	1	70	-	70	-	E17
	NO3-N, Leached	mg/L, lysimeter, 90 cm	1	86	-	86	-	1	31	-	31	-	E17
	NO3-N, Leached	mg/L/yr	1	12.3	-	12.3	-	1	8.1	-	8.1	-	202
	NO3-N, Leached	ng N/cm2/hour	2	0.483	0.321	0.402	-	2	0.087	0.07	0.0785	-	E20
	NO3-N, in soil water	mg/L, at 15cm-1m deep	1	15.6	-	15.6	-	1	19.5	-	19.5	-	E32
	NO3-N + NH4-N, Leached	kg/ha/yr	2	33.4	28.25	30.825	-	2	27.25	17.9	22.575	-	56
	NH4-N, Drainage	kg/ha/yr	2	0.08	0.06	0.07	-	1	0.08	-	0.08	-	130/E37/E38
	NH3, Drainage	kg/ha/yr	1	0.013	-	0.013	-	1	0.007	-	0.007	-	E24
	TN, Leached	kg/ha/yr	4	38	25	31.02	30.55	3	39	19.66	30.89	34	130/E37/E38, E22
	TKN, Leached	kg/ha/yr	3	5.9	4.7	5.5	5.9	1	7.2	-	7.2	-	54
	N, Runoff	kg/ha/yr	3	10.9	1.2	4.43333	1.2	2	10	1.55	5.78	-	166, E33
	TN, Runoff	kg/ha/yr	2	2.21	1.54	1.875	-	1	1.8	-	1.8	-	130/E37/E38
	NO3-N, Runoff	g/ha/ 30 min storm of 7.5 cm/h	1	246	-	246		2	415	9	212	-	93
	NO3-N, Runoff	kg/ha/yr	4	2.245	0.23	0.946	0.655	3	0.51	0.11	0.342	0.405	84/138, 130/E37/E38, E24
	NO3-N, Runoff	mg/L	1	3.77	-	3.77	-	2	5.49	0.72	3.105	-	93
	TKN Unfiltered, Runoff	kg/ha/yr	2	19.03	3.52	11.275	-	2	6.4	3.98	5.19	-	84/138
	TKN Unfiltered, Runoff	g/ha/ 30 min storm of 7.5 cm/h	1	250	-	250	-	2	149	54.6	101.8	-	93
	TKN Unfiltered, Runoff	mg/L	1	4.31	-	4.31	-	2	3.84	3.24	3.54	-	93
	Dissolved TKN, Runoff	g/ha/ 30 min storm of 7.5 cm/h	1	78	-	78	-	2	95	18	56.5	-	93
	Dissolved TKN, Runoff	mg/L	1	1.63	-	1.63	-	2	2.17	1.93	2.05	-	93
	TDN, Runoff	kg/ha/yr	1	6.51	-	6.51	-	1	2.82	-	2.82	-	84/138
	DON, Runoff	g/ha/ 30 min storm of 7.5 cm/h	1	72	-	72	-	2	95	18	56.5	-	93
	DON, Runoff	mg/L	1	1.56	-	1.56	-	2	2.13	1.86	1.995	-	93
	NH4-N, Runoff	kg/ha/yr	3	2.08	0.3	0.92	0.38	2	0.99	0.51	0.75	-	84/138, 130/E37/E38
	NH3, Runoff	kg/ha/yr	1	0.32	-	0.32	-	1	0.49	-	0.49	-	E24
Phosphorus	TP, Leached	kg/ha/yr	6	0.179	0.08	0.131	0.141	5	0.271	0.09	0.172	0.157	56, 130/E37/E38. E22
	PO43-, Leached	kg/ha/yr	4	0.205	0.09	0.125	0.103	3	0.205	0.0275	0.118	0.12	130/E37/E38, 202, E25
	TP, Runoff	kg/ha/30 min storm of 7.5 cm/h	1	0.161	-	0.161	-	2	0.092	0.039	0.0655	-	93
	TP, Runoff	kg/ha/yr	4	7.55	0.3	2.21	0.5	3	3.09	0.31	1.53	1.2	84/138, 130/E37/E38
	TP, Runoff	mg/L	1	2.75	-	2.75	-	2	2.12	1.86	1.99	-	93
	Dissolved reactive P, Runoff	kg/ha/30 min storm of 7.5 cm/h	1	0.0099	-	0.0099	-	2	0.0128	0.0044	0.0086	-	93
	Dissolved reactive P, Runoff	kg/ha/yr	1	0.25	-	0.25	-	1	0.238	-	0.238	-	E25
	Dissolved reactive P, Runoff	mg/L	1	0.19	-	0.19	-	2	0.42	0.24	0.33	-	93
	Dissolved TP, Runoff	kg/ha/30 min storm of 7.5 cm/h	1	0.0103	-	0.0103	-	2	0.0144	0.0047	0.00955	-	93
	Dissolved TP, Runoff	kg/ha/yr	1	0.105	-	0.105	-	1	0.35	-	0.35	-	84/138
	Dissolved TP, Runoff	mg/L	1	0.2	-	0.2	-	2	0.49	0.26	0.375	-	93
	DOP, Runoff	g/ha/ 30 min storm of 7.5 cm/h	1	0.58	-	0.58	-	2	1.65	0.47	1.06	-	93
	DOP, Runoff	mg/L	1	0.02	-	0.02	-	2	0.07	0.02	0.045	-	93
	PO43-, Runoff	kg/ha/yr	2	0.3672	0.2754	0.3213	-	1	0.4284	-	0.4284	-	130/E37/E38
	P erosion	mg/m2/2hr	1	127.1	-	127.1	-	1	55.02	-	55.02	-	131
	P sediment	kg/ha/yr	1	0.2	-	0.2	-	1	0.1	-	0.1	-	E33
Carbon	C, Runoff	%	2	7.21	2.53	4.87	-	2	17.39	5.1	11.245	-	84/138
	C, Runoff	kg/ha/yr	2	68.7	13.2	40.95	-	2	28.7	12.7	20.7	-	84/138
	TOC, Runoff	g/ha/ 30 min storm of 7.5 cm/h	1	222	-	222	-	2	343	87	215	-	93
	TOC, Runoff	mg/L	1	5.14	-	5.14	-	2	9.95	7.06	8.505	-	93
	C erosion	g/m2/2hr	1	3.47	-	3.47	-	1	1.605	-	1.605	-	131
	HCO3-, Leached	kg/ha	1	392.5	-	392.5	-	1	568	-	568	-	202
	HCO3-, Leached	mg/L/yr	1	196	-	196	-	1	208.5	-	208.5	-	202
Runoff	Runoff	% of annual rainfall	4	44.3	1.6	14.85	6.75	3	23.1	2.16	12.22	11.4	84/138, 166
	Runoff	L/ha/min of 3.5 & 4.5cm/h rainfall	1	5725	-	5725	-	1	6318	-	6318	-	131
	Runoff	L/ha/min @ 2hr 7cm/h rainfall	1	3371	-	3371	-	2	2685	953	1819	-	93
	Runoff	Mean % of rainfall in 6 min	1	15.89	-	15.89	-	2	8.23	2.76	5.495	-	E36
	Runoff	mm/yr	10	295	4.52	64	12.8	6	261	5.8	87.7	43.8	62, 84/138, 166, 202, 446
	Runoff, coefficient	% for 25 mm/h intensity	1	4.8	-	4.8	-	1	0	-	0	-	170
	Runoff, coefficient	% for 40 mm/h intensity	1	6.9	-	6.9	-	1	0	-	0	-	170
	Runoff, Predicted	m3/ha, 20 mm/hr rainfall event, 1yr return	1	1279	-	1279	-	1	1410	-	1410	-	111
Soil loss	Soil loss, Runoff	kg/ha/hr w 25mm intensity	1	1	-	1	-	1	0	-	0	-	170
	Soil loss, Runoff	kg/ha/hr w 40mm intensity	1	1	-	1	-	1	6	-	6	-	170
	Soil loss, Runoff	kg/ha/yr	5	3250	125.95	1437.6	1520	2	700	85.28	392.6	-	130/E37/E38, 446
	Soil loss, Runoff	g/m2/2hr	1	90.7	-	90.7	-	1	33.7	-	33.7	-	131
	Soil loss, Runoff	g/L	1	2.27	-	2.27	-	1	0.77	-	0.77	-	131
	TSS, Runoff	kg/ha/30 min storm of 7.5cm/h	1	77.56	-	77.56	-	2	32.63	15.4	24.015	-	93
	TSS, Runoff	kg/ha/yr	2	2902	162	1532	-	2	617	108	362.5	-	84/138
	Water Erosion	Mg/ha/yr (USLE)	1	20.4	-	20.4	-	1	7.8	-	7.8	-	E18
	Water Erosion	Mg/ha (rill erosion)	1	32.4	-	32.4	-	1	8.3	-	8.3	-	E18
	Sediment delivery	kg /ha/hr w/ 60mm intensity	2	3460	240	1850	-	2	1870	730	1300	-	438
	Sediment detachability during rainfall period (splash boards)	g/ period	1	28.1	-	28.1	-	2	33.9	32.4	33.15	-	E13
	Soil loss, Drainage	kg/ha/yr	2	19.57	15.74	17.655	-	1	14.46	-	14.46	-	130/E37/E38
Ecotoxicity	Aquatic ecotoxicity potential per hectare	1,4-dichlorobenzene eq /ha	2	708	649	678.5	-	2	138	109	123.5	-	438
	Bromoxynil, Runoff	% Samples Detected	2	46.25	43.8356	45.0428	-	1	50	-	50	-	62
	Chlorothalonil (fungicide organochlorine), Soil water	mg/kg	1	0.3	-	0.3	-	1	0	-	0	-	111
	Clopyralid, Runoff	% Samples Detected	2	76.25	27.3973	51.8236	-	1	1.5625	-	1.5625	-	62
	Cu, Leached	mg/L/yr	1	0.003	-	0.003	-	1	0.003	-	0.003	-	202
	DDD (metabolite organochlorine), Soil water	mg/kg	1	0.9	-	0.9	-	1	0	-	0	-	111
	DDE (metabolite organochlorine), Soil water	mg/kg	1	5.7	-	5.7	-	1	0.3	-	0.3	-	111
	Dicamba, Runoff	% Samples Detected	2	62.5	9.58904	36.0445	-	1	25	-	25	-	62
	Flusilazole (pesticide triazole), Soil water	mg/kg	1	0.03	-	0.03	-	1	0	-	0	-	111
	HCH (insecticide organochlorine), Soil water	mg/kg	1	0.05	-	0.05	-	1	0	-	0	-	111
	MCPA (4-chloro-2-methylphenoxy) acetic acid, Runoff	% Samples Detected	2	63.0137	55	59.0068	-	1	48.4375	-	48.4375	-	62
	Pendimethaline (herbicide organonitrate), Soil water	mg/kg	1	0.11	-	0.11	-	1	0.02	-	0.02	-	111
	Pesticide, Runoff	No. of Detections	2	15	7	11	-	1	3	-	3	-	130/E37/E38
	Triallate, Runoff	% Samples Detected	2	72.6027	72.5	73	-	1	40.625	-	40.625	-	62
	Trifluralin, Runoff	% Samples Detected	2	60	47.9452	53.9726	-	1	14.0625	-	14.0625	-	62
	Trifluralin (herbicide organochlorine), Soil water	mg/kg	1	0.02	-	0.02	-	1	0	-	0	-	111
	Zn, Leached	mg/L/yr	1	0.09	-	0.09	-	1	0.11	-	0.11	-	202
	2,4-D, Runoff	% Samples Detected	2	98.8	98.6	98.6901	-	1	96.875	-	96.875	-	62
Miscellaneous	B, Leached	mg/L/yr	1	0.09	-	0.09	-	1	0.11	-	0.11	-	202
	Ca2+, Leached	kg/ha	1	363	-	363	-	1	498	-	498	-	202
	Ca2+, Leached	mg/L/yr	1	187.5	-	187.5	-	1	187	-	187	-	202
	Cl-, Leached	kg/ha	1	56	-	56	-	1	66.5	-	66.5	-	202
	Cl-, Leached	mg/L/yr	1	30.5	-	30.5	-	1	26.5	-	26.5	-	202
	TK, Leached	kg/ha/yr	2	27	23	25	-	2	16	12	14	-	E22
	K, Leached	kg/ha/yr	2	5.08	3.17	4.125	-	1	3.82	-	3.82	-	130/E37/E38
	K, Runoff	kg/ha/yr	2	3.95	3.05	3.5	-	1	4.02	-	4.02	-	130/E37/E38
	K+, Leached	kg/ha	1	3.45	-	3.45	-	1	3.85	-	3.85	-	202
	K+, Leached	mg/L/yr	1	1.8	-	1.8	-	1	1.5	-	1.5	-	202
	Mg2+, Leached	kg/ha	1	32	-	32	-	1	55	-	55	-	202
	Mg2+, Leached	mg/L/yr	1	19	-	19	-	1	21.5	-	21.5	-	202
	Mn, Leached	mg/L/yr	1	0.005	-	0.005	-	1	0.005	-	0.005	-	202
	SO42-, Leached	kg/ha	1	314.5	-	314.5	-	1	448	-	448	-	202
	SO42-, Leached	mg/L/yr	1	146	-	146	-	1	156	-	156	-	202
	Aquatic eutrophication potential	kg N eq /ha	2	38	34	36	-	2	38	37	37.5	-	438
	Aquatic eutrophication potential	kg P eq /ha	2	2.22	1.8	2.01	-	2	1.13	0.71	0.92	-	438
	Note: - In median column, indicates no difference from the mean value. In Minimum column, indicates no difference from maximum.
